# Supplementary material for: Alteration of Porcine Intestinal Microbiota in Response to Dietary Manno-Oligosaccharide Supplementation
Source: Front Microbiol. 2022 Feb 10;12:811272. doi: 10.3389/fmicb.2021.811272 (PMC8866978; doi:10.3389/fmicb.2021.811272)
Supplement: Supplementary file 4 [file Table_3.XLS]

## Sheet: Table_3
Taxonomy	Firmicutes	Proteobacteria	unidentified_Bacteria	Bacteroidetes	Actinobacteria	Cyanobacteria	Spirochaetes	Fusobacteria	Euryarchaeota	Tenericutes	Others
I.CON.1	0.950641	0.0372188	0.00122106	0.0059644	0.00399192	7.04457e-05	0	0.000140891	0	0	0.000751421
I.CON.3	0.301179	0.675316	0.00486075	0.00183159	0.0102146	0.00049312	0	0.00587047	0	0	0.000234819
I.CON.4	0.662518	0.272742	0.000399192	0.000751421	0.0255953	0.0308082	0	0.00380407	0	2.34819e-05	0.00335791
I.CON.5	0.476542	0.0928239	0.410299	0.00875875	0.00286479	0.000305265	0.000211337	0.000281783	0	0.000563565	0.00734983
I.MOS.1	0.976988	0.0221434	0.000258301	0.000446156	0.000164373	0	0	0	0	0	0
I.MOS.2	0.913422	0.0462828	0.000352228	0.00049312	0.0371484	0.00131499	0	9.39276e-05	0.000187855	0.00037571	0.000328747
I.MOS.3	0.950923	0.0412107	0.000140891	7.04457e-05	0.00753769	4.69638e-05	0	7.04457e-05	0	0	0
I.MOS.4	0.850092	0.143874	0.00199596	0.000962758	0.00100972	0.000962758	0	0.000751421	0	0	0.000352228
Ce.CON.3	0.8225	0.0257596	0.139036	0.00490772	0.0044146	0.000281783	0.00105669	0.000164373	0.000352228	0.000422674	0.00110365
Ce.CON.4	0.449702	0.12274	0.391819	0.0274503	0.00525994	0.000258301	0.00176114	0.000516602	0	0.000140891	0.000352228
Ce.CON.5	0.888954	0.040201	0.0338609	0.0269337	0.00763162	0.000187855	0	0.000164373	0	0.00159677	0.000469638
Ce.CON.6	0.782886	0.152468	0.00521298	0.0502278	0.00356925	0.000422674	0.000610529	4.69638e-05	0	0.00265345	0.00190203
Ce.MOS.1	0.956558	0.00474334	0.00645752	0.0136899	0.00225426	0.000187855	0.00796036	0	0.00528343	0.00248908	0.00037571
Ce.MOS.2	0.981332	0.00645752	0.00152632	0.00265345	0.00241864	0.000164373	7.04457e-05	0	0.00410933	0.00049312	0.000774903
Ce.MOS.4	0.941765	0.0170009	0.0216738	0.0104729	0.00676279	0.000140891	0.000634011	9.39276e-05	0	0.000610529	0.000845348
Ce.MOS.6	0.862326	0.0223078	0.0623914	0.0340957	0.013009	0.0014324	0.000962758	0	0.000915794	0.000281783	0.00227774
