# Supplementary material for: Alteration of Porcine Intestinal Microbiota in Response to Dietary Manno-Oligosaccharide Supplementation
Source: Front Microbiol. 2022 Feb 10;12:811272. doi: 10.3389/fmicb.2021.811272 (PMC8866978; doi:10.3389/fmicb.2021.811272)
Supplement: Supplementary file 5 [file Table_4.XLS]

## Sheet: Table_4
Taxonomy	Lactobacillus	Streptococcus	Sarcina	Campylobacter	Actinobacillus	Terrisporobacter	Weissella	Pasteurella	Blautia	Subdoligranulum	Others
I.CON.1	0.119499	0.0264876	0.729841	0.000211337	0.0097215	0.0107547	0.00615226	0.00208989	0.00110365	0.00108017	0.0930588
I.CON.3	0.0298925	0.236956	0.00631663	0.0044146	0.374748	0.00302916	0.00138543	0.108392	0.00115061	0.000117409	0.233598
I.CON.4	0.147701	0.31036	0.0850279	0.000305265	0.218593	0.00173766	0.00939276	0.0118114	0.00108017	0.000187855	0.213803
I.CON.5	0.129338	0.178228	0.0016907	0.410041	0.0705161	0.000680975	0.000657493	0	0.00171418	0.00110365	0.20603
I.MOS.1	0.941647	0.00368666	0.0269807	0.000281783	0.000234819	0.000187855	0.00049312	9.39276e-05	0.000164373	0.000140891	0.0260884
I.MOS.2	0.036937	0.643733	0.00897008	0.000234819	0.0223782	0.0024656	0.147419	0.00133847	0.00138543	9.39276e-05	0.135044
I.MOS.3	0.0426431	0.877589	0.00871178	0.000140891	0.033133	0.00192552	0.00159677	0.00314657	0.000187855	0	0.0309257
I.MOS.4	0.0097215	0.06164	0.611328	0.00197248	0.0164608	0.0348706	0.00192552	0.0126098	0.00105669	9.39276e-05	0.248321
Ce.CON.3	0.0948669	0.011013	0.285728	0.139013	7.04457e-05	0.00216033	7.04457e-05	0.000328747	0.051214	0.0334147	0.382121
Ce.CON.4	0.0183394	0.0326164	0.0276852	0.391161	0.0116705	0.00305265	0.000446156	0.00126802	0.0452966	0.0249378	0.443526
Ce.CON.5	0.44726	0.195322	0.00164373	0.0338609	0.0218382	0.000704457	9.39276e-05	0	0.0105434	0.0130794	0.275654
Ce.CON.6	0.0262528	0.104072	0.21972	0.00525994	0.0499225	0.0506504	0.000446156	0.00145588	0.0251726	0.0211807	0.495867
Ce.MOS.1	0.611093	0.00126802	0.00173766	0.00636359	0	0.000211337	0	0	0.0380172	0.0349411	0.306368
Ce.MOS.2	0.473982	0.0545719	0.0992345	0.00166721	0.00159677	0.0436528	0.00162025	0.000422674	0.0995398	0.00929883	0.214413
Ce.MOS.4	0.0433241	0.106373	0.203189	0.0216503	0.00706805	0.209012	7.04457e-05	0.00497816	0.0607711	0.0147466	0.328817
Ce.MOS.6	0.0236463	0.0744611	0.231132	0.0623679	0.000727939	0.0224957	0.000563565	0.000281783	0.05321	0.0711971	0.459916
