# Supplementary material for: Alteration of Porcine Intestinal Microbiota in Response to Dietary Manno-Oligosaccharide Supplementation
Source: Front Microbiol. 2022 Feb 10;12:811272. doi: 10.3389/fmicb.2021.811272 (PMC8866978; doi:10.3389/fmicb.2021.811272)
Supplement: Supplementary file 6 [file Table_5.XLS]

## Sheet: Table_5
Taxon	I.CON.1	I.CON.3	I.CON.4	I.CON.5	I.MOS.1	I.MOS.2	I.MOS.3	I.MOS.4	Ce.CON.3	Ce.CON.4	Ce.CON.5	Ce.CON.6	Ce.MOS.1	Ce.MOS.2	Ce.MOS.4	Ce.MOS.6
k__Bacteria;p__Firmicutes;c__Bacilli;o__Lactobacillales;f__Lactobacillaceae;g__Lactobacillus	0.11957	0.0299159	0.147725	0.129362	0.941694	0.0370075	0.0427136	0.0097215	0.0947494	0.0182924	0.447283	0.0262293	0.611187	0.474029	0.0432771	0.0236698
k__Bacteria;p__Firmicutes;c__Bacilli;o__Lactobacillales;f__Streptococcaceae;g__Streptococcus	0.0264406	0.236956	0.310337	0.178298	0.00368666	0.643827	0.877518	0.0616869	0.0109895	0.0326633	0.195252	0.104072	0.00124454	0.0545015	0.106443	0.0743906
k__Bacteria;p__Firmicutes;c__Clostridia;o__Clostridiales;f__unidentified_Clostridiales;g__Sarcina	0.729794	0.00631663	0.0850514	0.00171418	0.0269807	0.00897008	0.00864134	0.611328	0.285728	0.0277086	0.00166721	0.219673	0.00173766	0.0992345	0.203189	0.231179
k__Bacteria;p__unidentified_Bacteria;c__unidentified_Bacteria;o__Campylobacterales;f__Campylobacteraceae;g__Campylobacter	0.000211337	0.0044146	0.000305265	0.410064	0.000234819	0.000211337	0.000140891	0.001949	0.139013	0.391161	0.0338844	0.00521298	0.00638708	0.00154981	0.0216503	0.0623679
k__Bacteria;p__Proteobacteria;c__Gammaproteobacteria;o__Pasteurellales;f__Pasteurellaceae;g__Actinobacillus	0.0097215	0.374771	0.218593	0.0704927	0.000140891	0.0223548	0.0331095	0.0164608	4.69638e-05	0.0117644	0.0218382	0.049899	0	0.00159677	0.00709153	0.000704457
k__Bacteria;p__Firmicutes;c__Clostridia;o__Clostridiales;f__Peptostreptococcaceae;g__Terrisporobacter	0.0107782	0.00302916	0.00173766	0.000634011	0.000187855	0.0024656	0.001949	0.0348237	0.00218382	0.00305265	0.000727939	0.0506504	0.000211337	0.0436763	0.209036	0.0225191
k__Bacteria;p__Firmicutes;c__Bacilli;o__Lactobacillales;f__Leuconostocaceae;g__Weissella	0.00615226	0.00138543	0.00941624	0.000657493	0.00049312	0.147419	0.00159677	0.001949	7.04457e-05	0.000422674	9.39276e-05	0.000446156	0	0.00164373	4.69638e-05	0.000540084
k__Bacteria;p__Proteobacteria;c__Gammaproteobacteria;o__Pasteurellales;f__Pasteurellaceae;g__Pasteurella	0.00208989	0.108392	0.0118114	2.34819e-05	9.39276e-05	0.00133847	0.00317006	0.0126098	0.000328747	0.00126802	0	0.00145588	0	0.000422674	0.00497816	0.000281783
k__Bacteria;p__Firmicutes;c__Clostridia;o__Clostridiales;f__Lachnospiraceae;g__Blautia	0.00112713	0.00112713	0.00100972	0.00166721	0.000211337	0.00136195	0.000187855	0.00098624	0.051261	0.0452731	0.0104964	0.0251726	0.0380876	0.0996102	0.0607946	0.0532335
k__Bacteria;p__Firmicutes;c__Clostridia;o__Clostridiales;f__Ruminococcaceae;g__Subdoligranulum	0.0010332	0.000117409	0.000187855	0.0010332	0.000140891	0.000117409	0	9.39276e-05	0.0333913	0.0249613	0.0129855	0.0211807	0.0349411	0.00922838	0.0147701	0.0711971
k__Bacteria;p__Firmicutes;c__Bacilli;o__Lactobacillales;f__Enterococcaceae;g__Enterococcus	0	0.000774903	0.0377589	0.00049312	0.000117409	0.00521298	0.00471986	0.0679801	0	0.000962758	0.000117409	0.000258301	4.69638e-05	0.000187855	0.000305265	4.69638e-05
k__Bacteria;p__Firmicutes;c__Clostridia;o__Clostridiales;f__Lachnospiraceae;g__Agathobacter	0.00474334	0.000211337	9.39276e-05	0.0405063	0.00119758	0.000164373	4.69638e-05	0.000305265	0.0239281	0.0164608	0.0283192	0.0658198	0.0399427	0.00448504	0.0127037	0.0229888
k__Bacteria;p__Firmicutes;c__Clostridia;o__Clostridiales;f__Ruminococcaceae;g__unidentified_Ruminococcaceae	0.00108017	0.000610529	0.00037571	0.00751421	0.000211337	0.000117409	0.000140891	0.000281783	0.0585873	0.023294	0.0209459	0.0461654	0.0224722	0.0201005	0.0359743	0.014958
k__Bacteria;p__Firmicutes;c__Negativicutes;o__Selenomonadales;f__Veillonellaceae;g__Veillonella	0.000234819	0.00434415	0.0352463	0.0468699	2.34819e-05	0.00380407	0.00248908	0.000211337	0.000234819	0.000117409	0.00241864	0.00136195	9.39276e-05	2.34819e-05	2.34819e-05	4.69638e-05
k__Bacteria;p__Firmicutes;c__Bacilli;o__Bacillales;f__Staphylococcaceae;g__Staphylococcus	0.000516602	0.00122106	0.0196778	4.69638e-05	0.000117409	0.040882	0.00756117	0.000751421	0	0.00098624	0	0.000821866	0	0.000845348	0.000352228	7.04457e-05
k__Bacteria;p__Firmicutes;c__Clostridia;o__Clostridiales;f__Ruminococcaceae;g__Butyricicoccus	0.000751421	7.04457e-05	9.39276e-05	0.000399192	2.34819e-05	0.000187855	4.69638e-05	0.000211337	0.0202179	0.0136899	0.0054478	0.0205701	0.0235054	0.0372892	0.0153337	0.0399897
k__Bacteria;p__Firmicutes;c__Clostridia;o__Clostridiales;f__Peptostreptococcaceae;g__Romboutsia	0.0205936	0.0040154	0.000680975	0.000328747	0.000117409	0.0111069	0.000399192	0.0379467	4.69638e-05	0.000540084	2.34819e-05	0.0022073	2.34819e-05	0.00756117	0.0117175	0.000446156
k__Bacteria;p__Proteobacteria;c__Gammaproteobacteria;o__Enterobacteriales;f__Enterobacteriaceae;g__Enterobacter	9.39276e-05	0.0365613	0.00462593	0.000187855	0.0199361	0.000117409	0.000680975	0.00265345	0.000399192	9.39276e-05	4.69638e-05	0.000305265	9.39276e-05	0	0	2.34819e-05
k__Bacteria;p__Firmicutes;c__Erysipelotrichia;o__Erysipelotrichales;f__Erysipelotrichaceae;g__Holdemanella	9.39276e-05	2.34819e-05	0.000117409	0.000399192	0	0.000211337	4.69638e-05	0.000211337	0.0258066	0.0358569	0.0137369	0.0236932	0.00624618	0.0333208	0.0266285	0.0326633
k__Bacteria;p__Firmicutes;c__Erysipelotrichia;o__Erysipelotrichales;f__Erysipelotrichaceae;g__Catenibacterium	2.34819e-05	7.04457e-05	0.000211337	7.04457e-05	0	0	2.34819e-05	0	0.0157094	0.035669	4.69638e-05	0.000352228	0.000258301	9.39276e-05	0.00258301	0.000751421
k__Bacteria;p__Firmicutes;c__Clostridia;o__Clostridiales;f__Ruminococcaceae;g__Faecalibacterium	0.00105669	0.000352228	0.000234819	0.00112713	9.39276e-05	9.39276e-05	4.69638e-05	0.000422674	0.0334852	0.00098624	0.0159207	0.00887616	0.00887616	0.0178228	0.0166956	0.0223078
k__Bacteria;p__Firmicutes;c__Clostridia;o__Clostridiales;f__Lachnospiraceae;g__unidentified_Lachnospiraceae	0.00115061	0.000305265	0.000774903	0.00152632	4.69638e-05	0.000258301	4.69638e-05	0.000399192	0.0314423	0.0333678	0.012375	0.0158268	0.0129855	0.00974499	0.0282957	0.0115531
k__Bacteria;p__Firmicutes;c__Negativicutes;o__Selenomonadales;f__Veillonellaceae;g__Anaerovibrio	0.00112713	0.000234819	9.39276e-05	0.000798384	2.34819e-05	2.34819e-05	2.34819e-05	9.39276e-05	0.00422674	0.0329921	2.34819e-05	0.00187855	0.000727939	0.000399192	0.00223078	0.0267694
k__Bacteria;p__Firmicutes;c__Erysipelotrichia;o__Erysipelotrichales;f__Erysipelotrichaceae;g__Catenisphaera	7.04457e-05	7.04457e-05	0	0	0	0.000305265	0	9.39276e-05	0.000962758	0.00307613	0.000258301	0.000140891	0.00993284	0.00450852	0.000446156	0.0315127
k__Bacteria;p__Cyanobacteria;c__unidentified_Cyanobacteria;o__unidentified_Cyanobacteria;f__unidentified_Cyanobacteria;g__unidentified_Cyanobacteria	7.04457e-05	0.000516602	0.0308317	0.000328747	2.34819e-05	0.00131499	7.04457e-05	0.000915794	7.04457e-05	4.69638e-05	0.000117409	0.000140891	0	9.39276e-05	4.69638e-05	0.000258301
k__Bacteria;p__Actinobacteria;c__unidentified_Actinobacteria;o__Micrococcales;f__Micrococcaceae;g__Rothia	0.00216033	0.00641056	0.0216738	0.000187855	7.04457e-05	0.0308317	0.00486075	0.000446156	0.000469638	0.00248908	0.00049312	0.000422674	0	0.000422674	0.00234819	0.000234819
k__Bacteria;p__Firmicutes;c__Negativicutes;o__Selenomonadales;f__Veillonellaceae;g__Dialister	2.34819e-05	2.34819e-05	0	0.00455549	0	0	0	2.34819e-05	0	0	0.0059644	9.39276e-05	0.0261119	0	7.04457e-05	0
k__Bacteria;p__Proteobacteria;c__Gammaproteobacteria;o__Enterobacteriales;f__Enterobacteriaceae;g__Klebsiella	0.000187855	0.000657493	0.00962758	0.000305265	0.000892312	0.000187855	0.0029822	0.0222843	0	0.00049312	0.000328747	0.000187855	0	0	7.04457e-05	0.000117409
k__Bacteria;p__Bacteroidetes;c__Bacteroidia;o__Bacteroidales;f__Prevotellaceae;g__Alloprevotella	0.000422674	7.04457e-05	2.34819e-05	0.000704457	0	0	0	0	0.000704457	0.0062227	0.0177758	0.0215329	0.0014324	0.000164373	0.00037571	0.00286479
k__Bacteria;p__Firmicutes;c__Clostridia;o__Clostridiales;f__Lachnospiraceae;g__Dorea	0.000140891	0	4.69638e-05	0.000634011	2.34819e-05	0.000164373	0	2.34819e-05	0.0034988	0.0193256	0.0112948	0.0139952	0.00772554	0.00443808	0.0175175	0.00742028
k__Bacteria;p__Firmicutes;c__Erysipelotrichia;o__Erysipelotrichales;f__Erysipelotrichaceae;g__Asteroleplasma	0	0	0	0.0184568	0	0	0	0	0.00037571	0.000117409	0.0170948	0.000516602	0.00136195	9.39276e-05	0.000234819	0.000117409
k__Bacteria;p__Firmicutes;c__Negativicutes;o__Selenomonadales;f__Acidaminococcaceae;g__Phascolarctobacterium	0.000352228	4.69638e-05	0.000117409	0.00037571	2.34819e-05	0	0	2.34819e-05	0.00265345	0.00098624	0.00122106	0.0120697	0.000469638	0.00108017	0.0032405	0.0168365
k__Bacteria;p__Firmicutes;c__Clostridia;o__Clostridiales;f__unidentified_Clostridiales;g__unidentified_Clostridiales	0.0106843	0.000563565	0.00115061	0.000469638	0.000187855	0.00521298	0.00110365	0.0163669	0.00274738	0.00124454	0.00223078	0.0140657	0.00305265	0.00983891	0.010426	0.00814822
k__Bacteria;p__Proteobacteria;c__Deltaproteobacteria;o__Desulfovibrionales;f__Desulfovibrionaceae;g__Desulfovibrio	0.000399192	0.000211337	4.69638e-05	0.00234819	0	2.34819e-05	0	4.69638e-05	0.0138543	0.000446156	0.00446156	0.000516602	0.00159677	0.00183159	0.0016907	0.0152632
k__Bacteria;p__Firmicutes;c__Clostridia;o__Clostridiales;f__Peptococcaceae;g__Peptococcus	2.34819e-05	0	0.000187855	0.000281783	0	0	0	2.34819e-05	0.00133847	0.014277	0.00260649	0.00138543	0.00180811	0.000305265	0.0049312	0.00432067
k__All	0.0470812	0.176208	0.0501338	0.077138	0.00300568	0.0347062	0.00568262	0.096675	0.141478	0.19969	0.112502	0.242803	0.13744	0.0598554	0.134481	0.200207
