# Supplementary material for: Alteration of Porcine Intestinal Microbiota in Response to Dietary Manno-Oligosaccharide Supplementation
Source: Front Microbiol. 2022 Feb 10;12:811272. doi: 10.3389/fmicb.2021.811272 (PMC8866978; doi:10.3389/fmicb.2021.811272)
Supplement: Supplementary file 7 [file Table_6.XLS]

## Sheet: table 6
Taxon	I.CON.1	I.CON.3	I.CON.4	I.CON.5	I.MOS.1	I.MOS.2	I.MOS.3	I.MOS.4	Ce.CON.3	Ce.CON.4	Ce.CON.5	Ce.CON.6	Ce.MOS.1	Ce.MOS.2	Ce.MOS.4	Ce.MOS.6
k__Bacteria;p__Firmicutes	0.950688	0.301085	0.662589	0.476659	0.977011	0.913352	0.950946	0.850021	0.822547	0.449796	0.889025	0.782933	0.956394	0.981168	0.941694	0.862443
k__Bacteria;p__Proteobacteria	0.0371718	0.67541	0.272719	0.0928944	0.0222139	0.0464237	0.0411638	0.143968	0.0257362	0.122787	0.0400366	0.152327	0.00469638	0.00652797	0.0170713	0.0223078
k__Bacteria;p__unidentified_Bacteria	0.00119758	0.00486075	0.00037571	0.410346	0.000234819	0.000328747	0.000140891	0.00199596	0.13906	0.391819	0.0338844	0.00521298	0.00643404	0.00154981	0.0216503	0.0624149
k__Bacteria;p__Bacteroidetes	0.00591744	0.00183159	0.000704457	0.00873527	0.000399192	0.000422674	9.39276e-05	0.000915794	0.00495468	0.0273564	0.0269337	0.0502043	0.0138308	0.00265345	0.0104729	0.0338844
k__Bacteria;p__Actinobacteria	0.00399192	0.0101911	0.0255953	0.00279435	0.000117409	0.0371249	0.00751421	0.00105669	0.00429719	0.00525994	0.00763162	0.00356925	0.00230123	0.00232471	0.00669234	0.0129855
k__Bacteria;p__Cyanobacteria	7.04457e-05	0.000516602	0.0308317	0.000328747	2.34819e-05	0.00131499	7.04457e-05	0.000915794	0.000305265	0.000258301	0.000211337	0.000422674	0.000187855	0.000211337	0.000187855	0.0014324
k__Bacteria;p__Spirochaetes	0	0	0	0.000164373	0	0	0	0	0.0010332	0.00171418	0	0.000634011	0.00793688	0.000164373	0.000657493	0.00100972
k__Bacteria;p__Fusobacteria	0.000140891	0.00587047	0.00378059	0.000305265	0	0.000117409	7.04457e-05	0.000751421	0.000117409	0.000516602	0.000164373	4.69638e-05	0	0	7.04457e-05	2.34819e-05
k__Archaea;p__Euryarchaeota	0	0	0	0	0	0.000187855	0	0	0.000352228	0	2.34819e-05	2.34819e-05	0.00530691	0.00410933	0	0.000939276
k__Bacteria;p__Tenericutes	0	0	2.34819e-05	0.000610529	0	0.00037571	0	0	0.000446156	0.000140891	0.00159677	0.00267694	0.00253604	0.00049312	0.000680975	0.000328747
k__Bacteria;p__Acidobacteria	2.34819e-05	0	0	0.00239515	0	2.34819e-05	0	4.69638e-05	0	0	0	0	0	0	0	0
k__Archaea;p__Thaumarchaeota	0	0	0	0.00117409	0	0	0	4.69638e-05	0	0	0	0	0	0	0	0
k__Bacteria;p__Chloroflexi	0	4.69638e-05	0	0.000587047	0	0	0	4.69638e-05	0.000164373	0.000164373	7.04457e-05	0.000140891	7.04457e-05	9.39276e-05	7.04457e-05	0.000915794
k__Bacteria;p__Melainabacteria	0.000727939	9.39276e-05	0	0.000892312	0	4.69638e-05	0	0	0.000234819	0.000140891	0.000399192	0.000563565	0.000140891	0.000680975	0.000610529	0
k__Bacteria;p__Gemmatimonadetes	0	0	0	0.000634011	0	0	0	0	0	0	0	0	0	0	0	0
k__Bacteria;p__Verrucomicrobia	0	0	0	0.00037571	0	0	0	2.34819e-05	7.04457e-05	0	2.34819e-05	7.04457e-05	4.69638e-05	2.34819e-05	2.34819e-05	7.04457e-05
k__Bacteria;p__Armatimonadetes	0	0	0	0.000187855	0	0	0	0	0	0	0	0	0	0	0	0
k__Archaea;p__Crenarchaeota	0	0	0	0.000164373	0	0	0	0	0	0	0	0	0	0	0	0
k__Bacteria;p__Fibrobacteres	0	0	0	0	0	0	0	0	0	0	0	0.000117409	0	0	0	7.04457e-05
k__Bacteria;p__Nitrospirae	0	0	0	0	0	0	0	4.69638e-05	0	0	0	0	0	0	0	0
Others	7.04457e-05	9.39276e-05	0.00338139	0.000751421	0	0.000281783	0	0.000164373	0.000680975	4.69638e-05	1.11022e-16	0.00105669	0.000117409	2.22045e-16	0.000117409	0.00117409
